# Supplementary material for: A Study of the Methane Oxidation Mechanism and Reaction Pathways Using Reactive Molecular Simulation and Nonlinear Manifold Learning
Source: ACS Omega. 2024 Oct 17;9(43):43894–907. doi: 10.1021/acsomega.4c07094 (PMC11525525; doi:10.1021/acsomega.4c07094)
Supplement: Supplementary file 2 — ao4c07094_si_002.zip [file ao4c07094_si_002.zip › data1.CH4O2]

# C13 example

360 atoms
3 atom types

0 35.000 xlo xhi
0 35.000 ylo yhi
0 35.000 zlo zhi

Masses

1 12.0107  #C
2 1.0080   #H
3 15.9994   #O

Atoms

  1 2 0.0   17.74  32.75  10.97
  2 1 0.0   16.86  33.12  11.48
  3 2 0.0   16.14  33.35  10.70
  4 2 0.0   17.00  33.95  12.18
  5 2 0.0   16.48  32.31  12.10
  6 2 0.0    0.96  21.18  12.65
  7 1 0.0    1.05  21.72  13.60
  8 2 0.0    1.84  21.24  14.19
  9 2 0.0    0.08  21.65  14.09
 10 2 0.0    1.36  22.74  13.39
 11 2 0.0   30.86  25.61  10.60
 12 1 0.0   31.47  25.44  11.48
 13 2 0.0   30.84  25.20  12.34
 14 2 0.0   32.02  26.36  11.68
 15 2 0.0   32.17  24.63  11.23
 16 2 0.0   11.69  33.67  18.86
 17 1 0.0   12.09  32.66  18.87
 18 2 0.0   12.90  32.45  19.58
 19 2 0.0   12.51  32.40  17.90
 20 2 0.0   11.31  31.92  19.08
 21 2 0.0   30.94  11.17  32.62
 22 1 0.0   30.80  11.03  33.69
 23 2 0.0   31.44  11.70  34.27
 24 2 0.0   31.05  10.00  33.98
 25 2 0.0   29.74  11.26  33.83
 26 2 0.0    1.41   7.54  18.83
 27 1 0.0    2.36   7.45  18.29
 28 2 0.0    3.19   7.81  18.90
 29 2 0.0    2.39   8.12  17.43
 30 2 0.0    2.58   6.42  18.01
 31 2 0.0    3.29  12.15  20.83
 32 1 0.0    2.45  12.79  21.08
 33 2 0.0    2.59  13.39  21.98
 34 2 0.0    1.57  12.17  21.26
 35 2 0.0    2.32  13.50  20.27
 36 2 0.0   30.07  20.70  20.09
 37 1 0.0   29.35  21.51  20.12
 38 2 0.0   29.67  22.18  19.32
 39 2 0.0   29.43  22.00  21.09
 40 2 0.0   28.31  21.19  19.99
 41 2 0.0    9.00  22.88  15.60
 42 1 0.0    8.35  23.75  15.72
 43 2 0.0    7.85  23.86  14.76
 44 2 0.0    8.89  24.67  15.96
 45 2 0.0    7.59  23.59  16.48
 46 2 0.0    8.45  15.40  31.58
 47 1 0.0    7.75  15.53  32.40
 48 2 0.0    6.98  16.27  32.17
 49 2 0.0    8.24  15.80  33.33
 50 2 0.0    7.22  14.59  32.55
 51 2 0.0   29.61  20.48  22.65
 52 1 0.0   30.52  20.31  23.24
 53 2 0.0   30.12  20.22  24.25
 54 2 0.0   31.06  21.26  23.30
 55 2 0.0   31.05  19.45  22.83
 56 2 0.0    0.89  32.30  10.83
 57 1 0.0    0.18  31.66  11.36
 58 2 0.0   -0.38  32.22  12.11
 59 2 0.0    0.83  30.92  11.84
 60 2 0.0   -0.41  31.16  10.59
 61 2 0.0   24.71  18.11  21.95
 62 1 0.0   25.52  17.62  22.48
 63 2 0.0   25.35  16.60  22.83
 64 2 0.0   25.87  18.19  23.34
 65 2 0.0   26.39  17.67  21.83
 66 2 0.0   14.72  22.36  20.65
 67 1 0.0   14.15  21.44  20.78
 68 2 0.0   13.29  21.76  21.38
 69 2 0.0   14.69  20.71  21.37
 70 2 0.0   13.79  21.00  19.85
 71 2 0.0    5.59  22.88  27.65
 72 1 0.0    6.13  22.52  28.52
 73 2 0.0    7.08  23.00  28.75
 74 2 0.0    6.46  21.50  28.34
 75 2 0.0    5.56  22.58  29.45
 76 2 0.0   33.58   9.50  25.86
 77 1 0.0   32.87   8.69  25.71
 78 2 0.0   33.42   7.80  25.41
 79 2 0.0   32.15   8.88  24.90
 80 2 0.0   32.32   8.43  26.61
 81 2 0.0   21.31  20.79   9.77
 82 1 0.0   22.17  20.13   9.68
 83 2 0.0   22.01  19.46   8.84
 84 2 0.0   22.21  19.67  10.67
 85 2 0.0   23.06  20.74   9.57
 86 2 0.0    7.31  19.14  29.58
 87 1 0.0    8.36  19.38  29.49
 88 2 0.0    8.58  20.20  30.17
 89 2 0.0    8.51  19.79  28.49
 90 2 0.0    8.93  18.47  29.69
 91 2 0.0    8.42   2.38   2.06
 92 1 0.0    9.43   2.75   1.87
 93 2 0.0    9.51   3.15   0.86
 94 2 0.0   10.13   1.92   2.02
 95 2 0.0    9.63   3.54   2.59
 96 2 0.0   33.74  11.96  18.92
 97 1 0.0   34.18  11.09  19.41
 98 2 0.0   33.92  11.17  20.47
 99 2 0.0   35.26  11.18  19.41
100 2 0.0   33.91  10.12  18.99
101 2 0.0   27.85  21.09  29.16
102 1 0.0   28.53  20.39  28.70
103 2 0.0   29.52  20.86  28.68
104 2 0.0   28.23  20.35  27.65
105 2 0.0   28.54  19.40  29.17
106 2 0.0    5.13   9.94  29.12
107 1 0.0    5.13   9.47  30.10
108 2 0.0    5.96   8.76  30.06
109 2 0.0    4.17   9.02  30.34
110 2 0.0    5.28  10.26  30.84
111 2 0.0   17.24  28.96  24.14
112 1 0.0   17.52  28.59  23.15
113 2 0.0   18.06  27.65  23.30
114 2 0.0   18.12  29.39  22.72
115 2 0.0   16.62  28.40  22.57
116 2 0.0    9.15  17.87  12.68
117 1 0.0    9.25  17.53  13.71
118 2 0.0    8.80  18.28  14.36
119 2 0.0   10.30  17.33  13.94
120 2 0.0    8.64  16.64  13.89
121 2 0.0   21.45  17.62  18.04
122 1 0.0   22.51  17.41  17.89
123 2 0.0   22.68  16.79  17.02
124 2 0.0   22.99  17.02  18.79
125 2 0.0   23.01  18.35  17.67
126 2 0.0   25.48  26.91  21.64
127 1 0.0   25.36  27.07  20.57
128 2 0.0   24.38  26.91  20.12
129 2 0.0   26.12  26.57  19.98
130 2 0.0   25.54  28.13  20.40
131 2 0.0    1.41  10.68   8.67
132 1 0.0    0.37  10.99   8.68
133 2 0.0    0.07  11.93   8.20
134 2 0.0    0.13  11.05   9.74
135 2 0.0   -0.25  10.18   8.30
136 2 0.0   32.62   4.90   9.94
137 1 0.0   32.82   4.16   9.16
138 2 0.0   33.87   4.21   8.88
139 2 0.0   32.15   4.27   8.31
140 2 0.0   32.60   3.18   9.59
141 2 0.0   26.78  29.93  16.75
142 1 0.0   26.05  29.26  16.31
143 2 0.0   26.38  28.26  16.60
144 2 0.0   25.86  29.36  15.24
145 2 0.0   25.12  29.43  16.85
146 2 0.0   21.08  34.65  32.21
147 1 0.0   21.41  33.85  31.54
148 2 0.0   21.88  34.33  30.68
149 2 0.0   20.49  33.29  31.35
150 2 0.0   22.09  33.28  32.19
151 2 0.0    4.10  28.64   0.06
152 1 0.0    4.73  29.44   0.46
153 2 0.0    5.49  29.70  -0.28
154 2 0.0    5.23  29.21   1.40
155 2 0.0    4.01  30.25   0.53
156 2 0.0   29.91  11.59  25.92
157 1 0.0   30.90  12.03  26.00
158 2 0.0   30.91  12.67  25.11
159 2 0.0   31.74  11.35  25.85
160 2 0.0   30.90  12.55  26.95
161 2 0.0   34.67  29.97  33.53
162 1 0.0   34.96  30.77  32.85
163 2 0.0   34.05  31.23  32.46
164 2 0.0   35.41  30.30  31.97
165 2 0.0   35.66  31.46  33.32
166 2 0.0   14.24  19.76   1.01
167 1 0.0   14.70  20.09   0.08
168 2 0.0   14.95  21.13   0.29
169 2 0.0   14.21  20.12  -0.89
170 2 0.0   15.63  19.53  -0.02
171 2 0.0   29.86  26.37   5.48
172 1 0.0   30.89  26.53   5.81
173 2 0.0   31.49  26.90   4.98
174 2 0.0   31.28  25.54   6.03
175 2 0.0   31.00  27.12   6.73
176 2 0.0    0.29  14.60   5.93
177 1 0.0    0.99  14.94   5.16
178 2 0.0    0.28  15.02   4.33
179 2 0.0    1.69  14.11   5.07
180 2 0.0    1.38  15.94   5.34
181 2 0.0    7.32  10.92   2.07
182 1 0.0    6.80  11.88   2.05
183 2 0.0    5.95  11.72   2.71
184 2 0.0    6.63  12.04   0.98
185 2 0.0    7.51  12.65   2.36
186 2 0.0    6.78  20.45   4.91
187 1 0.0    7.08  21.42   4.50
188 2 0.0    7.78  21.96   5.14
189 2 0.0    6.12  21.95   4.55
190 2 0.0    7.41  21.28   3.48
191 2 0.0    8.85  16.17  16.99
192 1 0.0    8.42  16.84  17.73
193 2 0.0    9.00  16.78  18.66
194 2 0.0    7.37  16.61  17.89
195 2 0.0    8.40  17.87  17.36
196 2 0.0    2.90  23.11  19.41
197 1 0.0    3.76  23.66  19.81
198 2 0.0    4.58  23.07  20.22
199 2 0.0    3.59  24.43  20.57
200 2 0.0    4.25  24.10  18.94
201 3 0.0   16.29   3.70  26.24
202 3 0.0   15.15   3.62  25.78
203 3 0.0    4.65  32.86  11.06
204 3 0.0    5.21  32.76   9.97
205 3 0.0    7.87  32.43  22.25
206 3 0.0    7.54  33.00  23.27
207 3 0.0   15.90   0.06   1.46
208 3 0.0   14.94   0.54   0.88
209 3 0.0   28.03  24.14   6.98
210 3 0.0   27.89  23.54   5.97
211 3 0.0    3.53   8.75  34.92
212 3 0.0    2.72   7.85  34.98
213 3 0.0   33.01  11.58  22.90
214 3 0.0   33.92  11.36  23.72
215 3 0.0   10.35  12.93  19.20
216 3 0.0   10.53  11.81  18.75
217 3 0.0   19.90  22.26  32.78
218 3 0.0   19.02  22.34  33.62
219 3 0.0    8.65  26.36  13.22
220 3 0.0    9.82  26.55  12.90
221 3 0.0   18.23  19.16  19.36
222 3 0.0   18.94  18.44  18.73
223 3 0.0   22.30  27.65   8.84
224 3 0.0   21.16  27.55   8.34
225 3 0.0    7.71   1.96  20.91
226 3 0.0    7.75   1.08  21.72
227 3 0.0    0.72  18.74  29.02
228 3 0.0    0.08  18.43  30.01
229 3 0.0   32.68  20.52  27.62
230 3 0.0   33.05  21.28  28.49
231 3 0.0    1.45  16.82  34.00
232 3 0.0    2.30  17.57  33.41
233 3 0.0    6.93  14.92  26.94
234 3 0.0    6.23  15.00  25.92
235 3 0.0   15.97  28.37  13.35
236 3 0.0   14.96  27.75  12.97
237 3 0.0   23.84  20.88  13.82
238 3 0.0   24.49  21.27  12.85
239 3 0.0   20.91  14.79  33.67
240 3 0.0   20.87  15.06  34.87
241 3 0.0   31.99  25.78   0.39
242 3 0.0   31.86  26.79   1.12
243 3 0.0   27.37  32.81  12.07
244 3 0.0   27.61  31.59  12.03
245 3 0.0   22.84  15.30   3.89
246 3 0.0   22.37  15.98   2.97
247 3 0.0    9.77  23.93  34.02
248 3 0.0   10.83  24.20  34.56
249 3 0.0   23.36  29.77  22.17
250 3 0.0   23.09  28.58  22.24
251 3 0.0    9.72   0.01   7.87
252 3 0.0   10.61   0.63   7.29
253 3 0.0   32.81   2.77  33.45
254 3 0.0   32.25   3.61  34.14
255 3 0.0    3.72  33.37  32.92
256 3 0.0    3.85  32.54  32.03
257 3 0.0   12.11  25.34  21.03
258 3 0.0   12.82  26.32  21.28
259 3 0.0    0.81  23.81   0.86
260 3 0.0    0.41  24.45   1.84
261 3 0.0   29.69  13.22  20.36
262 3 0.0   30.64  14.00  20.21
263 3 0.0   11.74  21.83  28.85
264 3 0.0   11.35  21.35  27.84
265 3 0.0   31.35   3.21  22.27
266 3 0.0   30.56   2.64  21.51
267 3 0.0   26.40  25.01  12.89
268 3 0.0   26.53  24.45  11.80
269 3 0.0   22.85  23.24  28.51
270 3 0.0   21.92  22.94  27.77
271 3 0.0    7.89   6.63  16.49
272 3 0.0    8.84   6.21  15.89
273 3 0.0    2.97  30.06   8.12
274 3 0.0    2.49  30.49   7.04
275 3 0.0    5.42  20.91  17.42
276 3 0.0    6.15  20.09  17.90
277 3 0.0   14.28   2.89  32.79
278 3 0.0   15.08   2.05  32.39
279 3 0.0   34.21   6.42  17.48
280 3 0.0   33.52   5.81  18.33
281 3 0.0   10.87  10.50   8.62
282 3 0.0   11.71  11.01   9.35
283 3 0.0   14.66   0.57  12.52
284 3 0.0   14.64   0.16  13.71
285 3 0.0   31.75  19.65  31.56
286 3 0.0   31.79  20.60  32.31
287 3 0.0   32.06  15.87  29.02
288 3 0.0   32.39  17.04  28.99
289 3 0.0   19.41  21.75  22.70
290 3 0.0   19.56  22.94  22.50
291 3 0.0   28.18  27.26   9.47
292 3 0.0   27.31  27.08   8.67
293 3 0.0   22.86  34.52   2.84
294 3 0.0   23.67  35.20   2.24
295 3 0.0   13.96   4.02  29.33
296 3 0.0   13.04   3.41  28.68
297 3 0.0    3.45  20.61   1.46
298 3 0.0    2.93  19.65   2.08
299 3 0.0   22.98  19.94   2.82
300 3 0.0   22.10  19.76   2.01
301 3 0.0   19.76  26.25   0.63
302 3 0.0   18.78  26.86   0.21
303 3 0.0   23.99  20.00  32.72
304 3 0.0   24.00  18.99  32.04
305 3 0.0    2.03   8.22  24.86
306 3 0.0    2.61   8.70  25.84
307 3 0.0   12.39   6.66  26.26
308 3 0.0   11.86   5.58  26.44
309 3 0.0   34.07  15.63  20.79
310 3 0.0   33.37  16.57  20.42
311 3 0.0    5.99  32.54   6.03
312 3 0.0    6.29  31.81   6.96
313 3 0.0    6.25  18.42  25.24
314 3 0.0    6.90  19.43  25.06
315 3 0.0   12.03  18.77  25.70
316 3 0.0   11.16  18.66  24.86
317 3 0.0   31.98  28.53  23.47
318 3 0.0   32.38  27.71  24.20
319 3 0.0   34.70  27.26  33.09
320 3 0.0   34.39  26.77  32.04
321 3 0.0   29.80  24.42  23.12
322 3 0.0   29.62  25.27  23.98
323 3 0.0   11.91  29.29   7.13
324 3 0.0   11.20  30.03   7.81
325 3 0.0    4.03   5.51   2.20
326 3 0.0    3.15   5.03   1.52
327 3 0.0    5.46  27.79  27.21
328 3 0.0    4.32  27.49  27.42
329 3 0.0   27.07  31.46  32.16
330 3 0.0   28.11  30.80  32.20
331 3 0.0    1.13  15.24  24.80
332 3 0.0    1.94  16.11  24.44
333 3 0.0   34.52  20.00   7.37
334 3 0.0   33.34  20.24   7.14
335 3 0.0   18.80   3.33  20.46
336 3 0.0   19.87   3.16  21.01
337 3 0.0   33.42  34.08  18.65
338 3 0.0   34.46  34.44  18.19
339 3 0.0   27.89   3.67  11.96
340 3 0.0   27.73   2.46  12.04
341 3 0.0   19.82  26.15  17.76
342 3 0.0   19.80  25.14  18.37
343 3 0.0   26.09  23.11  17.46
344 3 0.0   25.40  23.88  16.90
345 3 0.0    9.93  27.35  23.93
346 3 0.0    9.18  26.69  23.30
347 3 0.0   13.11   2.16   4.47
348 3 0.0   13.20   3.39   4.66
349 3 0.0   20.21  26.64  13.04
350 3 0.0   21.36  27.04  13.21
351 3 0.0   29.47  23.87  31.60
352 3 0.0   30.15  23.89  30.63
353 3 0.0   20.76  11.21   3.59
354 3 0.0   20.24  12.30   3.78
355 3 0.0    3.79  15.02  10.57
356 3 0.0    4.89  15.54  10.58
357 3 0.0   14.09  15.57  31.75
358 3 0.0   14.53  16.44  32.46
359 3 0.0    2.14  23.94  26.87
360 3 0.0    2.19  22.75  27.06
