# Supplementary material for: A Study of the Methane Oxidation Mechanism and Reaction Pathways Using Reactive Molecular Simulation and Nonlinear Manifold Learning
Source: ACS Omega. 2024 Oct 17;9(43):43894–907. doi: 10.1021/acsomega.4c07094 (PMC11525525; doi:10.1021/acsomega.4c07094)
Supplement: Supplementary file 2 — ao4c07094_si_002.zip [file ao4c07094_si_002.zip › data2.CH4O2]

# C13 example

312 atoms
3 atom types

0 35.000 xlo xhi
0 35.000 ylo yhi
0 35.000 zlo zhi

Masses

1 12.0107  #C
2 1.0080   #H
3 15.9994   #O

Atoms

  1 2 0.0   33.26  16.13   8.50
  2 1 0.0   32.63  16.87   8.02
  3 2 0.0   33.23  17.51   7.36
  4 2 0.0   32.15  17.43   8.83
  5 2 0.0   31.75  16.54   7.46
  6 2 0.0   30.77  29.04  10.41
  7 1 0.0   30.26  29.98  10.58
  8 2 0.0   29.19  29.79  10.61
  9 2 0.0   30.52  30.78   9.87
 10 2 0.0   30.48  30.40  11.56
 11 2 0.0   19.31  23.68  10.07
 12 1 0.0   18.72  22.76   9.98
 13 2 0.0   18.45  22.65   8.93
 14 2 0.0   17.88  22.90  10.67
 15 2 0.0   19.32  21.90  10.26
 16 2 0.0    3.36   7.04   8.55
 17 1 0.0    3.92   6.12   8.42
 18 2 0.0    4.63   6.14   7.58
 19 2 0.0    3.14   5.37   8.24
 20 2 0.0    4.46   5.88   9.33
 21 2 0.0   15.04  34.42  19.27
 22 1 0.0   15.88  35.01  19.63
 23 2 0.0   15.46  35.94  20.01
 24 2 0.0   16.59  35.21  18.83
 25 2 0.0   16.42  34.55  20.46
 26 2 0.0    5.40  28.23  26.45
 27 1 0.0    5.91  28.80  25.67
 28 2 0.0    6.95  28.49  25.57
 29 2 0.0    5.91  29.88  25.86
 30 2 0.0    5.30  28.56  24.80
 31 2 0.0   29.24   8.70  29.18
 32 1 0.0   28.60   9.39  29.73
 33 2 0.0   29.18  10.20  30.16
 34 2 0.0   28.06   8.97  30.58
 35 2 0.0   27.91   9.79  28.98
 36 2 0.0   28.14  12.04  21.06
 37 1 0.0   28.63  12.29  20.12
 38 2 0.0   27.95  12.78  19.43
 39 2 0.0   28.95  11.40  19.57
 40 2 0.0   29.44  12.95  20.44
 41 2 0.0   10.50  13.48   6.46
 42 1 0.0   11.20  13.58   7.30
 43 2 0.0   10.98  14.57   7.71
 44 2 0.0   12.19  13.71   6.87
 45 2 0.0   11.13  12.83   8.08
 46 2 0.0   11.69  11.81  30.73
 47 1 0.0   12.02  12.79  31.06
 48 2 0.0   11.70  13.07  32.06
 49 2 0.0   11.71  13.58  30.37
 50 2 0.0   13.11  12.71  31.11
 51 2 0.0   31.29  18.22  13.98
 52 1 0.0   31.03  18.44  15.02
 53 2 0.0   31.87  18.09  15.61
 54 2 0.0   30.05  18.03  15.25
 55 2 0.0   31.00  19.52  15.14
 56 2 0.0   27.47  22.49   3.13
 57 1 0.0   27.01  21.51   3.06
 58 2 0.0   27.80  20.76   2.94
 59 2 0.0   26.47  21.47   2.12
 60 2 0.0   26.36  21.30   3.92
 61 2 0.0    7.01  32.69  19.13
 62 1 0.0    5.95  32.70  19.36
 63 2 0.0    5.54  33.51  18.76
 64 2 0.0    5.85  32.81  20.44
 65 2 0.0    5.38  31.84  19.00
 66 2 0.0   31.21  17.92  20.46
 67 1 0.0   30.79  18.75  21.03
 68 2 0.0   30.08  19.18  20.33
 69 2 0.0   31.58  19.48  21.22
 70 2 0.0   30.28  18.32  21.89
 71 2 0.0   31.08   3.58  13.28
 72 1 0.0   31.20   2.67  12.69
 73 2 0.0   31.27   1.88  13.44
 74 2 0.0   32.00   2.63  11.94
 75 2 0.0   30.28   2.52  12.14
 76 2 0.0    2.38  32.67  16.42
 77 1 0.0    1.54  33.17  15.93
 78 2 0.0    1.90  33.72  15.06
 79 2 0.0    1.13  33.91  16.61
 80 2 0.0    0.68  32.55  15.67
 81 2 0.0    4.23  26.67  28.83
 82 1 0.0    3.64  27.43  29.34
 83 2 0.0    4.04  28.41  29.07
 84 2 0.0    3.79  27.45  30.42
 85 2 0.0    2.56  27.33  29.26
 86 2 0.0   15.88   5.00   9.84
 87 1 0.0   15.57   4.15  10.44
 88 2 0.0   15.64   4.36  11.51
 89 2 0.0   16.15   3.25  10.21
 90 2 0.0   14.55   3.97  10.12
 91 2 0.0   17.60   7.38  12.20
 92 1 0.0   18.55   7.86  11.96
 93 2 0.0   18.95   8.39  12.83
 94 2 0.0   18.42   8.59  11.16
 95 2 0.0   19.34   7.14  11.72
 96 2 0.0    1.48  11.73  32.74
 97 1 0.0    0.44  12.04  32.67
 98 2 0.0   -0.17  11.48  33.37
 99 2 0.0   -0.00  11.80  31.70
100 2 0.0    0.24  13.09  32.87
101 2 0.0    9.97  18.28  28.80
102 1 0.0   10.27  18.84  27.91
103 2 0.0   11.09  18.45  27.30
104 2 0.0   10.49  19.84  28.27
105 2 0.0    9.39  19.02  27.29
106 2 0.0   19.06  11.00  22.82
107 1 0.0   18.50  10.55  23.65
108 2 0.0   17.76   9.86  23.25
109 2 0.0   18.05  11.35  24.24
110 2 0.0   19.21  10.02  24.27
111 2 0.0   14.02   3.29  16.42
112 1 0.0   13.82   2.38  16.99
113 2 0.0   13.37   1.56  16.43
114 2 0.0   13.23   2.58  17.88
115 2 0.0   14.81   2.03  17.30
116 2 0.0   10.99  30.36  23.57
117 1 0.0   10.08  30.95  23.57
118 2 0.0    9.60  30.77  22.61
119 2 0.0   10.29  32.02  23.66
120 2 0.0    9.47  30.61  24.41
121 3 0.0   34.84   5.97  17.87
122 3 0.0   34.81   7.22  17.79
123 3 0.0    9.44  26.53  32.35
124 3 0.0    9.68  26.41  31.18
125 3 0.0   30.11   7.53  19.02
126 3 0.0   30.26   7.49  17.81
127 3 0.0   10.24   1.42  12.98
128 3 0.0   10.63   2.54  12.74
129 3 0.0   29.24  29.91  14.73
130 3 0.0   28.62  30.37  15.65
131 3 0.0   16.92   7.06  33.49
132 3 0.0   16.82   8.19  33.13
133 3 0.0   31.12   3.92  30.98
134 3 0.0   30.48   3.67  31.99
135 3 0.0   34.79  29.26  20.91
136 3 0.0   35.01  30.18  21.67
137 3 0.0   24.68  16.31  14.25
138 3 0.0   23.95  16.10  13.27
139 3 0.0   21.10  34.01  20.22
140 3 0.0   21.33  35.16  19.90
141 3 0.0   15.86   9.40  14.75
142 3 0.0   16.68   8.62  15.20
143 3 0.0   25.55  10.23  14.45
144 3 0.0   25.87   9.87  13.36
145 3 0.0   19.44  31.96  28.45
146 3 0.0   20.13  32.16  29.44
147 3 0.0    8.12  29.70  15.42
148 3 0.0    7.27  29.36  14.67
149 3 0.0   25.35  32.26   9.36
150 3 0.0   24.14  32.37   9.59
151 3 0.0   24.30  33.38  22.22
152 3 0.0   23.55  32.47  22.43
153 3 0.0   12.64   6.47  25.87
154 3 0.0   11.84   6.17  24.95
155 3 0.0   14.59   5.36  18.54
156 3 0.0   15.77   5.34  18.24
157 3 0.0    9.35  24.93  13.27
158 3 0.0    8.29  25.37  12.94
159 3 0.0   27.62  20.96  25.70
160 3 0.0   28.24  20.06  25.11
161 3 0.0   21.37  14.98  24.03
162 3 0.0   20.60  15.21  23.09
163 3 0.0   32.78   8.72  32.02
164 3 0.0   31.65   9.12  31.96
165 3 0.0   26.50  12.70   1.22
166 3 0.0   26.74  13.72   0.55
167 3 0.0   17.09   2.62   2.68
168 3 0.0   16.04   2.06   2.72
169 3 0.0   30.16  22.90   5.21
170 3 0.0   30.99  22.00   5.08
171 3 0.0    4.20   6.99  14.79
172 3 0.0    4.30   5.79  14.98
173 3 0.0    7.53  15.55  15.59
174 3 0.0    7.94  16.36  16.35
175 3 0.0   24.99  18.09  10.50
176 3 0.0   25.97  18.11  11.21
177 3 0.0   27.73   6.22  22.36
178 3 0.0   26.98   5.49  22.95
179 3 0.0   15.15  34.91   6.00
180 3 0.0   14.50  35.98   6.08
181 3 0.0    3.88  18.76  28.27
182 3 0.0    3.50  19.84  27.91
183 3 0.0   13.66   5.29  30.23
184 3 0.0   13.48   5.54  29.04
185 3 0.0   31.64  34.65  22.10
186 3 0.0   30.45  34.79  22.20
187 3 0.0   25.42   6.02  18.90
188 3 0.0   26.59   5.83  18.57
189 3 0.0    2.90   7.17  20.44
190 3 0.0    2.60   7.91  21.37
191 3 0.0   33.14  18.53   3.87
192 3 0.0   32.67  18.93   2.79
193 3 0.0   13.11  33.59  13.16
194 3 0.0   12.34  32.74  13.58
195 3 0.0   15.03  29.11  27.35
196 3 0.0   14.90  30.04  26.53
197 3 0.0    4.55   1.17  22.42
198 3 0.0    4.13   2.26  22.78
199 3 0.0   21.02   6.81  33.17
200 3 0.0   20.91   5.64  33.34
201 3 0.0   16.65  20.37   6.53
202 3 0.0   17.75  20.87   6.36
203 3 0.0   19.24   2.83  17.57
204 3 0.0   18.88   2.81  16.41
205 3 0.0   29.96  23.53   8.62
206 3 0.0   29.62  22.34   8.55
207 3 0.0   16.77  27.34   3.25
208 3 0.0   17.07  28.51   3.23
209 3 0.0   29.95  33.18  34.45
210 3 0.0   29.26  32.47  33.70
211 3 0.0   30.10  26.33  25.52
212 3 0.0   31.21  26.72  25.14
213 3 0.0   16.74  32.17  16.66
214 3 0.0   16.47  33.07  15.86
215 3 0.0    3.43  32.69  31.60
216 3 0.0    2.84  31.74  32.07
217 3 0.0   29.36  20.46  34.74
218 3 0.0   28.78  21.06  33.88
219 3 0.0    9.67   0.76   0.91
220 3 0.0    9.68   1.71   0.10
221 3 0.0   32.50  31.27  27.06
222 3 0.0   32.77  32.09  26.18
223 3 0.0   10.36  18.44  34.50
224 3 0.0    9.84  18.37  35.63
225 3 0.0    0.30  23.07  11.60
226 3 0.0    1.07  23.69  12.34
227 3 0.0   26.00  30.35  26.11
228 3 0.0   25.77  29.18  25.79
229 3 0.0    5.33  32.46  13.56
230 3 0.0    6.49  32.69  13.54
231 3 0.0    9.40  21.35  13.68
232 3 0.0   10.26  21.11  12.86
233 3 0.0   24.67   9.86  29.54
234 3 0.0   24.41   8.70  29.38
235 3 0.0    0.35  25.57  25.74
236 3 0.0   -0.26  24.55  26.07
237 3 0.0    8.44  19.46   4.92
238 3 0.0    7.98  19.26   6.02
239 3 0.0    1.23  27.45  11.98
240 3 0.0    0.11  27.30  12.49
241 3 0.0    5.45  23.07  34.65
242 3 0.0    4.71  22.55  35.47
243 3 0.0   22.23  12.17   9.95
244 3 0.0   23.12  12.30  10.84
245 3 0.0   32.48  29.53   2.20
246 3 0.0   32.96  28.38   1.94
247 3 0.0   28.28   1.60  19.23
248 3 0.0   28.25   0.71  19.97
249 3 0.0    1.72  26.52  17.70
250 3 0.0    2.29  27.20  18.46
251 3 0.0   19.00   1.33  28.97
252 3 0.0   19.64   0.86  29.89
253 3 0.0   20.18  31.44  24.27
254 3 0.0   20.03  30.25  24.43
255 3 0.0   30.70  30.06  24.28
256 3 0.0   31.54  30.16  23.36
257 3 0.0    2.94  30.31   2.61
258 3 0.0    1.81  30.67   3.05
259 3 0.0    7.29  15.10   1.59
260 3 0.0    8.37  15.43   1.13
261 3 0.0   25.14   5.43  32.52
262 3 0.0   25.71   6.44  32.95
263 3 0.0   32.02  16.13  12.27
264 3 0.0   31.05  15.52  11.82
265 3 0.0    5.23  20.36  25.30
266 3 0.0    5.40  19.88  24.22
267 3 0.0    4.81  24.27  23.90
268 3 0.0    4.91  25.42  23.57
269 3 0.0    7.90  31.34  32.69
270 3 0.0    8.87  30.92  33.35
271 3 0.0   10.42  25.55   6.68
272 3 0.0   10.74  26.35   5.86
273 3 0.0   17.36  18.33  28.44
274 3 0.0   16.74  17.82  29.33
275 3 0.0   26.11  25.53   7.00
276 3 0.0   24.99  25.47   6.51
277 3 0.0   27.92  26.21  33.02
278 3 0.0   27.28  26.75  32.17
279 3 0.0    5.51  33.49   1.37
280 3 0.0    6.05  32.52   0.86
281 3 0.0   12.31  34.38   2.14
282 3 0.0   11.91  33.95   3.27
283 3 0.0    0.75  33.13  10.64
284 3 0.0    1.37  32.07  10.48
285 3 0.0   11.81   7.50   0.52
286 3 0.0   11.49   6.48   1.08
287 3 0.0   34.55  30.10  30.16
288 3 0.0   35.45  29.33  30.22
289 3 0.0   24.39   9.26   2.59
290 3 0.0   24.37   9.28   3.80
291 3 0.0   23.40  19.21  32.14
292 3 0.0   22.92  19.55  31.06
293 3 0.0   26.70  23.11  14.11
294 3 0.0   26.48  23.90  13.25
295 3 0.0   34.20  11.59  21.13
296 3 0.0   33.46  10.61  20.95
297 3 0.0   10.65  33.15  17.43
298 3 0.0   10.78  32.45  16.41
299 3 0.0    0.79  12.17   2.86
300 3 0.0    0.26  12.70   1.90
301 3 0.0    8.42  17.24  21.33
302 3 0.0    7.42  17.46  20.67
303 3 0.0   20.94   9.92  29.93
304 3 0.0   20.87   8.76  29.47
305 3 0.0   10.14  24.36  24.16
306 3 0.0   10.88  25.10  24.87
307 3 0.0   30.98  31.74   7.00
308 3 0.0   31.49  31.09   6.11
309 3 0.0   27.43  19.46   7.61
310 3 0.0   28.00  18.38   7.47
311 3 0.0   15.38  10.45  10.54
312 3 0.0   15.07   9.26  10.38
