# Supplementary material for: A Study of the Methane Oxidation Mechanism and Reaction Pathways Using Reactive Molecular Simulation and Nonlinear Manifold Learning
Source: ACS Omega. 2024 Oct 17;9(43):43894–907. doi: 10.1021/acsomega.4c07094 (PMC11525525; doi:10.1021/acsomega.4c07094)
Supplement: Supplementary file 2 — ao4c07094_si_002.zip [file ao4c07094_si_002.zip › data3.CH4O2]

# C13 example

456 atoms
3 atom types

0 35.000 xlo xhi
0 35.000 ylo yhi
0 35.000 zlo zhi

Masses

1 12.0107  #C
2 1.0080   #H
3 15.9994   #O

Atoms

  1 2 0.0    2.97  20.35  16.73
  2 1 0.0    3.18  19.30  16.95
  3 2 0.0    4.02  19.13  17.62
  4 2 0.0    3.38  18.78  16.01
  5 2 0.0    2.33  18.84  17.45
  6 2 0.0   21.37   6.41  23.75
  7 1 0.0   21.92   6.24  24.67
  8 2 0.0   21.79   5.22  25.04
  9 2 0.0   21.64   6.99  25.42
 10 2 0.0   22.99   6.33  24.49
 11 2 0.0   10.04  10.67  19.88
 12 1 0.0    9.53  11.39  19.24
 13 2 0.0    9.85  12.38  19.54
 14 2 0.0    8.44  11.40  19.33
 15 2 0.0    9.96  11.22  18.25
 16 2 0.0   30.52  20.55  30.86
 17 1 0.0   31.34  20.60  30.14
 18 2 0.0   32.02  21.38  30.48
 19 2 0.0   30.91  20.81  29.16
 20 2 0.0   31.85  19.64  30.09
 21 2 0.0   22.02   3.95  10.36
 22 1 0.0   22.01   4.34  11.38
 23 2 0.0   21.18   4.00  11.99
 24 2 0.0   21.91   5.42  11.29
 25 2 0.0   22.97   4.10  11.82
 26 2 0.0    2.03  18.74  27.99
 27 1 0.0    2.18  18.55  26.93
 28 2 0.0    2.72  17.62  26.75
 29 2 0.0    2.75  19.42  26.58
 30 2 0.0    1.25  18.37  26.39
 31 2 0.0   12.59  13.02   4.18
 32 1 0.0   11.85  13.82   4.20
 33 2 0.0   11.09  13.77   4.98
 34 2 0.0   11.36  13.74   3.23
 35 2 0.0   12.38  14.76   4.38
 36 2 0.0   19.07  23.16  10.38
 37 1 0.0   18.43  22.31  10.14
 38 2 0.0   18.73  21.34  10.52
 39 2 0.0   18.34  22.29   9.06
 40 2 0.0   17.46  22.57  10.58
 41 2 0.0   18.28  13.33  32.82
 42 1 0.0   18.30  13.32  31.73
 43 2 0.0   17.35  13.00  31.29
 44 2 0.0   19.06  12.69  31.26
 45 2 0.0   18.45  14.35  31.43
 46 2 0.0   29.41  32.02  16.04
 47 1 0.0   29.90  32.80  15.46
 48 2 0.0   30.68  32.42  14.80
 49 2 0.0   30.31  33.49  16.20
 50 2 0.0   29.19  33.34  14.84
 51 2 0.0   10.37  20.06  18.38
 52 1 0.0   11.08  20.02  19.21
 53 2 0.0   11.66  20.94  19.29
 54 2 0.0   11.81  19.22  19.05
 55 2 0.0   10.66  19.79  20.19
 56 2 0.0    4.83   7.54   6.99
 57 1 0.0    5.61   6.90   6.57
 58 2 0.0    5.72   6.03   7.22
 59 2 0.0    6.49   7.54   6.57
 60 2 0.0    5.23   6.65   5.58
 61 2 0.0   26.34  25.17  14.73
 62 1 0.0   26.56  24.28  15.32
 63 2 0.0   26.72  24.55  16.36
 64 2 0.0   27.54  23.94  15.01
 65 2 0.0   25.78  23.53  15.16
 66 2 0.0    0.54  22.56  26.42
 67 1 0.0   -0.06  22.34  25.54
 68 2 0.0   -1.05  22.77  25.69
 69 2 0.0   -0.13  21.26  25.49
 70 2 0.0    0.31  22.71  24.58
 71 2 0.0   15.93  24.92  32.31
 72 1 0.0   15.93  23.86  32.57
 73 2 0.0   16.81  23.60  33.15
 74 2 0.0   15.91  23.39  31.58
 75 2 0.0   15.03  23.57  33.10
 76 2 0.0   34.35  31.89   6.37
 77 1 0.0   33.63  31.88   5.56
 78 2 0.0   34.11  31.47   4.66
 79 2 0.0   33.37  32.89   5.25
 80 2 0.0   32.72  31.31   5.76
 81 2 0.0   30.47   2.80  15.96
 82 1 0.0   31.31   3.06  16.61
 83 2 0.0   31.37   4.15  16.54
 84 2 0.0   32.21   2.54  16.29
 85 2 0.0   31.16   2.80  17.66
 86 2 0.0   24.82  30.43  33.32
 87 1 0.0   25.60  29.74  33.00
 88 2 0.0   25.31  29.23  32.08
 89 2 0.0   25.63  28.99  33.79
 90 2 0.0   26.57  30.22  32.87
 91 2 0.0   19.51   6.86   3.79
 92 1 0.0   18.45   6.87   3.51
 93 2 0.0   17.84   6.23   4.15
 94 2 0.0   18.27   6.53   2.49
 95 2 0.0   18.04   7.87   3.63
 96 2 0.0    2.70  11.46  16.20
 97 1 0.0    2.62  10.37  16.13
 98 2 0.0    3.18   9.85  16.90
 99 2 0.0    2.91  10.09  15.11
100 2 0.0    1.68   9.89  16.39
101 2 0.0    4.65  30.88  11.83
102 1 0.0    4.79  31.95  11.70
103 2 0.0    5.34  32.18  10.78
104 2 0.0    5.35  32.21  12.59
105 2 0.0    3.80  32.38  11.57
106 2 0.0   18.64  18.19  16.31
107 1 0.0   17.94  18.24  15.47
108 2 0.0   17.07  17.59  15.62
109 2 0.0   18.43  17.85  14.58
110 2 0.0   17.59  19.26  15.34
111 2 0.0   11.51  15.82  22.14
112 1 0.0   11.65  16.45  23.02
113 2 0.0   10.68  16.84  23.33
114 2 0.0   12.29  17.28  22.72
115 2 0.0   12.10  15.91  23.85
116 2 0.0   17.84  20.10  31.99
117 1 0.0   18.71  19.89  31.37
118 2 0.0   19.60  20.12  31.96
119 2 0.0   18.82  20.53  30.49
120 2 0.0   18.86  18.85  31.09
121 2 0.0   27.89  17.07  11.78
122 1 0.0   28.66  17.66  11.29
123 2 0.0   29.63  17.16  11.32
124 2 0.0   28.74  18.70  11.64
125 2 0.0   28.52  17.72  10.21
126 2 0.0   33.00  28.47   1.40
127 1 0.0   32.98  29.09   2.29
128 2 0.0   33.99  29.45   2.48
129 2 0.0   32.59  28.53   3.14
130 2 0.0   32.33  29.96   2.18
131 2 0.0    6.42   3.79  13.41
132 1 0.0    7.18   4.56  13.31
133 2 0.0    8.14   4.03  13.22
134 2 0.0    7.08   5.19  14.18
135 2 0.0    6.97   5.04  12.35
136 2 0.0    7.42  34.87   6.39
137 1 0.0    8.02  34.05   6.01
138 2 0.0    7.58  33.12   6.38
139 2 0.0    9.04  34.16   6.37
140 2 0.0    8.00  34.16   4.92
141 2 0.0   15.48  15.78   2.76
142 1 0.0   14.47  15.63   3.13
143 2 0.0   14.00  14.80   2.60
144 2 0.0   13.88  16.44   2.71
145 2 0.0   14.32  15.56   4.21
146 2 0.0   26.44  21.06  26.26
147 1 0.0   26.69  21.61  27.17
148 2 0.0   26.44  22.65  26.97
149 2 0.0   27.67  21.39  27.60
150 2 0.0   25.88  21.26  27.81
151 2 0.0   10.22  19.65  33.86
152 1 0.0   10.18  20.61  34.38
153 2 0.0   10.32  20.57  35.46
154 2 0.0    9.21  21.05  34.14
155 2 0.0   11.04  21.16  34.00
156 2 0.0    4.34  27.22   7.82
157 1 0.0    3.36  27.14   7.35
158 2 0.0    2.55  26.78   7.98
159 2 0.0    3.56  26.41   6.56
160 2 0.0    3.01  28.06   6.88
161 2 0.0   11.28   5.12   5.36
162 1 0.0   10.57   5.01   4.53
163 2 0.0   10.15   4.01   4.61
164 2 0.0   11.27   5.07   3.70
165 2 0.0    9.76   5.73   4.54
166 2 0.0   28.24  12.59   3.29
167 1 0.0   28.46  12.06   2.36
168 2 0.0   28.30  10.99   2.46
169 2 0.0   29.45  12.34   2.00
170 2 0.0   27.77  12.36   1.57
171 2 0.0    3.46   8.25  34.79
172 1 0.0    2.67   7.53  34.60
173 2 0.0    1.83   7.78  35.25
174 2 0.0    2.99   6.54  34.90
175 2 0.0    2.38   7.54  33.55
176 2 0.0    6.10  30.88  33.88
177 1 0.0    5.27  30.32  33.44
178 2 0.0    4.30  30.69  33.77
179 2 0.0    5.42  29.28  33.72
180 2 0.0    5.32  30.33  32.35
181 2 0.0   11.25  33.96  29.29
182 1 0.0   11.29  32.89  29.47
183 2 0.0   10.32  32.61  29.87
184 2 0.0   12.00  32.71  30.28
185 2 0.0   11.55  32.33  28.57
186 2 0.0   27.02  32.74  13.80
187 1 0.0   26.73  31.88  13.19
188 2 0.0   27.07  30.90  13.54
189 2 0.0   27.08  32.17  12.20
190 2 0.0   25.64  31.86  13.16
191 2 0.0    8.01  32.94  22.24
192 1 0.0    9.08  33.09  22.11
193 2 0.0    9.37  32.86  23.13
194 2 0.0    9.39  34.10  21.84
195 2 0.0    9.33  32.35  21.36
196 2 0.0   13.56   0.61  12.59
197 1 0.0   12.92  -0.26  12.71
198 2 0.0   11.91   0.07  12.95
199 2 0.0   13.41  -0.95  13.40
200 2 0.0   12.85  -0.75  11.74
201 2 0.0    1.60  22.96  30.26
202 1 0.0    1.81  21.96  29.87
203 2 0.0    2.35  21.29  30.54
204 2 0.0    2.33  22.00  28.91
205 2 0.0    0.84  21.52  29.63
206 2 0.0   16.12  15.56  30.90
207 1 0.0   15.98  16.32  31.66
208 2 0.0   14.92  16.53  31.81
209 2 0.0   16.32  17.23  31.16
210 2 0.0   16.47  16.07  32.61
211 2 0.0   27.84   2.23  19.36
212 1 0.0   27.15   1.76  18.65
213 2 0.0   26.64   0.98  19.22
214 2 0.0   27.72   1.33  17.83
215 2 0.0   26.47   2.52  18.29
216 2 0.0    3.87  19.49  22.38
217 1 0.0    3.45  19.47  21.38
218 2 0.0    2.51  20.03  21.31
219 2 0.0    3.16  18.46  21.08
220 2 0.0    4.19  19.92  20.72
221 2 0.0   21.72  14.67  14.43
222 1 0.0   21.27  15.30  13.66
223 2 0.0   20.66  16.11  14.06
224 2 0.0   20.65  14.63  13.07
225 2 0.0   22.16  15.62  13.11
226 2 0.0   13.73  30.06  26.15
227 1 0.0   13.45  30.66  25.29
228 2 0.0   14.11  31.53  25.24
229 2 0.0   12.48  31.12  25.50
230 2 0.0   13.28  30.06  24.40
231 2 0.0   31.93  10.65  17.29
232 1 0.0   32.32  10.72  16.28
233 2 0.0   32.39  11.69  15.78
234 2 0.0   31.65  10.13  15.65
235 2 0.0   33.34  10.37  16.20
236 2 0.0    6.11  19.02  25.32
237 1 0.0    5.45  18.16  25.42
238 2 0.0    4.79  18.02  24.57
239 2 0.0    4.89  18.17  26.36
240 2 0.0    6.05  17.25  25.45
241 2 0.0   19.60  30.37  31.12
242 1 0.0   19.97  30.50  30.10
243 2 0.0   19.24  30.00  29.46
244 2 0.0   20.98  30.12  30.04
245 2 0.0   19.97  31.57  29.86
246 2 0.0   15.52  18.32  19.60
247 1 0.0   15.94  17.34  19.35
248 2 0.0   16.96  17.42  19.73
249 2 0.0   15.93  17.04  18.30
250 2 0.0   15.45  16.56  19.93
251 2 0.0   17.05  34.24  20.31
252 1 0.0   17.19  34.75  19.36
253 2 0.0   18.23  34.72  19.04
254 2 0.0   16.92  35.80  19.49
255 2 0.0   16.45  34.35  18.67
256 2 0.0   31.73  34.63  20.50
257 1 0.0   31.24  35.40  19.92
258 2 0.0   30.16  35.35  19.79
259 2 0.0   31.81  35.37  18.99
260 2 0.0   31.57  36.35  20.34
261 2 0.0    3.42   1.57  18.15
262 1 0.0    4.03   2.39  18.52
263 2 0.0    4.97   2.26  17.97
264 2 0.0    4.30   2.25  19.56
265 2 0.0    3.67   3.41  18.35
266 2 0.0   18.17  14.85  20.61
267 1 0.0   18.00  15.03  21.67
268 2 0.0   17.41  15.93  21.86
269 2 0.0   18.97  15.26  22.12
270 2 0.0   17.56  14.17  22.16
271 2 0.0    7.72   0.82  11.32
272 1 0.0    8.67   1.26  11.04
273 2 0.0    8.55   1.69  10.05
274 2 0.0    9.42   0.47  11.14
275 2 0.0    8.87   1.98  11.84
276 2 0.0    1.11  26.47  15.37
277 1 0.0    1.63  27.17  16.03
278 2 0.0    2.44  26.69  16.57
279 2 0.0    0.97  27.78  16.64
280 2 0.0    2.15  27.88  15.39
281 2 0.0    4.72  22.38  19.46
282 1 0.0    4.63  22.25  18.38
283 2 0.0    5.59  21.95  17.96
284 2 0.0    4.39  23.21  17.91
285 2 0.0    3.92  21.53  17.98
286 2 0.0   29.31  25.77  28.32
287 1 0.0   30.07  26.34  28.86
288 2 0.0   29.89  27.42  28.87
289 2 0.0   30.94  26.27  28.20
290 2 0.0   30.24  25.97  29.87
291 2 0.0   29.08   3.17   0.68
292 1 0.0   29.28   3.77  -0.21
293 2 0.0   28.65   3.38  -1.01
294 2 0.0   30.30   3.52  -0.51
295 2 0.0   28.95   4.80  -0.07
296 2 0.0   23.65   8.41   1.76
297 1 0.0   22.91   9.18   1.56
298 2 0.0   23.37   9.82   0.80
299 2 0.0   22.70   9.83   2.41
300 2 0.0   22.04   8.69   1.15
301 2 0.0   34.97  17.33  29.33
302 1 0.0   34.67  18.25  29.82
303 2 0.0   35.01  18.30  30.86
304 2 0.0   33.60  18.19  29.99
305 2 0.0   34.85  19.20  29.32
306 2 0.0    8.73   0.35  18.04
307 1 0.0    8.42  -0.35  17.27
308 2 0.0    9.26  -1.00  17.02
309 2 0.0    8.08   0.21  16.40
310 2 0.0    7.62  -1.02  17.58
311 2 0.0    7.96   2.35  30.60
312 1 0.0    8.63   2.51  31.45
313 2 0.0    9.61   2.80  31.06
314 2 0.0    8.81   1.50  31.81
315 2 0.0    8.25   3.19  32.21
316 2 0.0   28.71   2.70  28.88
317 1 0.0   29.78   2.57  28.71
318 2 0.0   30.07   1.56  28.41
319 2 0.0   30.42   2.62  29.59
320 2 0.0   30.09   3.28  27.95
321 2 0.0    1.31   0.91  15.88
322 1 0.0    0.26   1.04  15.63
323 2 0.0    0.07   0.16  15.02
324 2 0.0    0.24   2.00  15.10
325 2 0.0   -0.33   1.01  16.55
326 2 0.0   19.53   3.71  26.64
327 1 0.0   18.73   3.34  27.27
328 2 0.0   17.96   2.77  26.75
329 2 0.0   18.26   4.21  27.73
330 2 0.0   19.17   2.65  28.00
331 2 0.0   12.46  34.74   5.20
332 1 0.0   12.30  34.14   4.31
333 2 0.0   12.98  34.30   3.47
334 2 0.0   11.23  34.20   4.13
335 2 0.0   12.52  33.12   4.62
336 2 0.0   27.63  14.37  33.68
337 1 0.0   26.80  15.07  33.58
338 2 0.0   25.86  14.54  33.72
339 2 0.0   26.74  15.62  32.64
340 2 0.0   26.89  15.82  34.36
341 2 0.0   21.48   7.79  33.86
342 1 0.0   22.30   8.00  33.18
343 2 0.0   21.82   8.67  32.46
344 2 0.0   22.52   7.04  32.71
345 2 0.0   23.20   8.32  33.70
346 2 0.0   26.01  24.92  34.88
347 1 0.0   26.15  24.25  35.72
348 2 0.0   25.97  23.29  35.25
349 2 0.0   25.36  24.45  36.44
350 2 0.0   27.17  24.32  36.09
351 2 0.0   13.39  17.32   7.31
352 1 0.0   13.96  16.99   8.17
353 2 0.0   13.86  17.67   9.02
354 2 0.0   15.02  16.88   7.94
355 2 0.0   13.51  16.04   8.47
356 2 0.0   20.82  32.60   8.13
357 1 0.0   19.93  32.68   7.50
358 2 0.0   19.74  31.82   6.85
359 2 0.0   20.01  33.55   6.86
360 2 0.0   19.06  32.79   8.15
361 3 0.0   34.33   9.69   8.06
362 3 0.0   33.87   9.92   6.93
363 3 0.0    4.20   5.08   1.81
364 3 0.0    4.62   4.74   2.94
365 3 0.0   15.11  23.35   3.96
366 3 0.0   15.17  23.95   2.86
367 3 0.0   31.10  28.53   5.79
368 3 0.0   30.42  29.50   5.43
369 3 0.0   34.01   4.42  30.03
370 3 0.0   32.86   4.70  30.32
371 3 0.0    8.09  32.09  32.57
372 3 0.0    8.95  32.51  31.83
373 3 0.0   28.13  23.51  32.59
374 3 0.0   27.64  24.03  31.62
375 3 0.0   30.45  13.19  30.75
376 3 0.0   31.57  13.63  30.54
377 3 0.0   25.27  34.62  16.48
378 3 0.0   24.55  34.42  15.56
379 3 0.0    0.10  24.78   8.76
380 3 0.0    0.57  25.49   9.65
381 3 0.0   28.74  13.49  13.68
382 3 0.0   28.58  12.83  14.65
383 3 0.0   15.16  33.37   6.39
384 3 0.0   16.11  33.04   5.69
385 3 0.0    0.47  25.38  27.20
386 3 0.0    1.63  25.02  27.27
387 3 0.0    6.78   1.61   2.07
388 3 0.0    5.70   1.17   2.03
389 3 0.0   33.85  28.85  29.63
390 3 0.0   33.87  28.02  28.73
391 3 0.0   11.83  16.03  29.33
392 3 0.0   11.60  14.89  28.90
393 3 0.0    5.02  19.50  32.19
394 3 0.0    5.69  19.66  31.19
395 3 0.0    5.89  13.00  34.23
396 3 0.0    5.90  14.16  34.68
397 3 0.0   15.15   8.44  25.55
398 3 0.0   15.36   7.29  25.95
399 3 0.0   12.15  29.07  13.37
400 3 0.0   11.91  27.96  13.82
401 3 0.0   15.94  28.05  16.09
402 3 0.0   15.02  27.68  16.69
403 3 0.0   24.79  34.66  27.32
404 3 0.0   24.14  33.99  28.10
405 3 0.0   31.43   5.12   3.45
406 3 0.0   30.23   5.39   3.69
407 3 0.0   21.15  27.89  11.34
408 3 0.0   20.17  28.19  12.06
409 3 0.0   27.61  26.38  18.44
410 3 0.0   27.84  25.73  19.46
411 3 0.0    2.36  15.42  15.66
412 3 0.0    2.80  14.50  16.36
413 3 0.0   28.56  21.29  18.47
414 3 0.0   27.57  21.68  17.87
415 3 0.0   28.90  33.76   0.64
416 3 0.0   29.63  34.02  -0.34
417 3 0.0   28.75  17.96  15.51
418 3 0.0   27.68  17.37  15.29
419 3 0.0    3.08   9.52  11.81
420 3 0.0    3.85  10.43  12.14
421 3 0.0   15.15  23.08  19.37
422 3 0.0   14.38  22.23  19.75
423 3 0.0    1.63  15.34  29.11
424 3 0.0    2.69  15.29  28.49
425 3 0.0   34.20   6.45  33.30
426 3 0.0   33.43   6.68  34.19
427 3 0.0   21.26  29.51  33.85
428 3 0.0   22.15  29.59  33.02
429 3 0.0   29.70   7.44  20.85
430 3 0.0   29.19   6.29  21.01
431 3 0.0   33.75   8.72  21.91
432 3 0.0   33.19   9.02  22.94
433 3 0.0   21.55  22.34  27.98
434 3 0.0   20.39  22.25  27.69
435 3 0.0   30.43  27.48   0.65
436 3 0.0   30.47  27.98  -0.49
437 3 0.0    2.44  28.99   4.12
438 3 0.0    3.61  29.19   3.93
439 3 0.0   31.86  22.86  27.08
440 3 0.0   31.05  22.86  26.21
441 3 0.0    8.63  21.39   4.19
442 3 0.0    8.19  22.33   3.58
443 3 0.0   22.11  16.03   4.35
444 3 0.0   22.61  14.92   4.30
445 3 0.0   25.28  14.11  14.74
446 3 0.0   25.24  15.36  14.55
447 3 0.0   15.15  11.48  16.67
448 3 0.0   14.09  11.83  16.25
449 3 0.0    0.05  25.83   2.33
450 3 0.0   -1.15  26.02   2.62
451 3 0.0   22.65  22.86   3.33
452 3 0.0   22.70  21.91   4.01
453 3 0.0   28.24  27.58   8.85
454 3 0.0   28.29  28.71   8.48
455 3 0.0    9.87  28.27   4.62
456 3 0.0   10.00  28.23   5.83
