# Supplementary material for: A Study of the Methane Oxidation Mechanism and Reaction Pathways Using Reactive Molecular Simulation and Nonlinear Manifold Learning
Source: ACS Omega. 2024 Oct 17;9(43):43894–907. doi: 10.1021/acsomega.4c07094 (PMC11525525; doi:10.1021/acsomega.4c07094)
Supplement: Supplementary file 2 — ao4c07094_si_002.zip [file ao4c07094_si_002.zip › in.CH4O2]

# REAX potential for CHO system
# .....

units		real # time is fs, length is anstrom
#boundary 	p p p

atom_style	charge
read_data	data.CH4O2  # coordinates
read_dump dump.reax.lammpstrj 11300000 x y z vx vy vz q

pair_style	reaxff lmp_control # checkqeq no  # reax/c now is "reaxff"
pair_coeff	* * ffield.reax.cho2016 C H O   # parametrized ff for specific system

neighbor	2 bin
neigh_modify	every 10 delay 0 check no

## Charge equilibrium
fix				 fqeq all qeq/shielded 1 8 1e-6 100 reaxff
#fix             fqeq all qeq/reax 1 0.0 10.0 1e-6 reaxff  #param.qeq  

thermo          10000   #1000 = 0.1ps
thermo_style    custom step temp press #epair etotal press
              
timestep	0.1   # fs

fix 		fnvt all nvt temp 3500.0 3500.0 10.0 # nose hoover 10 = 10 fs

dump		1 all custom 100000 dump.reax.lammpstrj type id x y z vx vy vz q

fix			fspecy all reaxff/species 1 1 10 species.CH4O2 

log log.lammps

run		10000000  # 10000000 = 1ns
