# Supplementary material for: A Study of the Methane Oxidation Mechanism and Reaction Pathways Using Reactive Molecular Simulation and Nonlinear Manifold Learning
Source: ACS Omega. 2024 Oct 17;9(43):43894–907. doi: 10.1021/acsomega.4c07094 (PMC11525525; doi:10.1021/acsomega.4c07094)
Supplement: Supplementary file 2 — ao4c07094_si_002.zip [file ao4c07094_si_002.zip › readme.txt]

in.CH4O2 is the input script in Lammps
data1.CH4O2 is the initial configuration with 40 CH4 and 80 O2
data2.CH4O2 contains 24 CH4 and 96 O2
data3.CH4O2 contains 72 CH4 and 48 O2
